# Supplementary material for: Investigation of neurophysiologic and functional connectivity changes following glioma resection using magnetoencephalography
Source: Neurooncol Adv. 2023 Jul 21;5(1):vdad091. doi: 10.1093/noajnl/vdad091 (PMC10403751; doi:10.1093/noajnl/vdad091)
Supplement: vdad091_suppl_Supplementary_Figure_S1 [file vdad091_suppl_supplementary_figure_s1.zip]

Archive with 1 entries (1 files):
- vdad091_suppl_Supplementary_Figure_S1.eps
